# Supplementary material for: Central Nervous System T-cell immune architecture, and not HIV burden, tracks with cognition under long-term viral suppression
Source: PLoS Pathog. 2026 Jun 15;22(6):e1014351. doi: 10.1371/journal.ppat.1014351 (PMC13286276; doi:10.1371/journal.ppat.1014351)
Supplement: S1 Data — (XLSX) [file ppat.1014351.s006.xlsx]

## Sheet: all
PLOS PathID	tissue	2LTR	clonality	richness	shannon_div	chao	d50	cause of death	ART	CD4	nadirCD4	CD8	durationNCI	prevGDS	durationHIV	cognition-death gap	VL	GDS	VerDS	ExDS	SIPDS	LeaDS	RecDS	AttDS	MotDS	DNA	Tat	Gag	tcr_reads_depth
1	BSG	3.4	0.503673	9	1.09054	11.4516	1	0	2INSTI	212	212	324	NA		22.8274	3.23333	35	0.888889	0	0.333333	1.25	3	2	0	0	6.5	0.018	0	5718212
1	FCM	0						0	2INSTI	212	212	324	NA		22.8274	3.23333	35	0.888889	0	0.333333	1.25	3	2	0	0	2.9	0	0.019	2635972
1	HPC	4.4	0.195817	17	2.27842	35.8385	4	0	2INSTI	212	212	324	NA		22.8274	3.23333	35	0.888889	0	0.333333	1.25	3	2	0	0	0	0	0	8513622
1	OCC	7.5	0.11525	335	5.14405	375.376	41	0	2INSTI	212	212	324	NA		22.8274	3.23333	35	0.888889	0	0.333333	1.25	3	2	0	0	1.7	0	0	9929580
1	PBMC	1.76667	0.11364	12	2.20252	22.6667	3	0	2INSTI	212	212	324	NA		22.8274	3.23333	35	0.888889	0	0.333333	1.25	3	2	0	0	211.133	0.04	0.12	41036630
1	SCT	3.97	0.116396	5	1.4221	5	2	0	2INSTI	212	212	324	NA		22.8274	3.23333	35	0.888889	0	0.333333	1.25	3	2	0	0	35.92	0	0.018	2655128
2	BSG	3.2	0.12269	18	2.53575	16.995	5	0	2INSTI	496	404	NA	8/7/2015: 0.44	0.44	35.7726	8.33333	48	0.941176	1.66667	0.5	0.5	1	1	1	1	3.2	0	0.018	8479746
2	FCM	1.9	0.228617	429	4.6757	579.966	15	0	2INSTI	496	404	NA	8/7/2015: 0.44	0.44	35.7726	8.33333	48	0.941176	1.66667	0.5	0.5	1	1	1	1	1.9	0.04	0	20367328
2	HPC	6.4	0.263442	337	4.28683	445.695	12	0	2INSTI	496	404	NA	8/7/2015: 0.44	0.44	35.7726	8.33333	48	0.941176	1.66667	0.5	0.5	1	1	1	1	19.1	0.018	0	2396746
2	OCC	0	0.138194	294	4.89814	381.753	30	0	2INSTI	496	404	NA	8/7/2015: 0.44	0.44	35.7726	8.33333	48	0.941176	1.66667	0.5	0.5	1	1	1	1	43.5	0.04	0	15439164
2	PBMC	5.85	0.290716	611	4.55013	921.484	11	0	2INSTI	496	404	NA	8/7/2015: 0.44	0.44	35.7726	8.33333	48	0.941176	1.66667	0.5	0.5	1	1	1	1	97.25	0.1	2.74	5671082
2	SCT	3.55	0.207591	1400	5.74039	1459.14	41	0	2INSTI	496	404	NA	8/7/2015: 0.44	0.44	35.7726	8.33333	48	0.941176	1.66667	0.5	0.5	1	1	1	1	49.73	0	0.019	16172158
3	BSG	8.3	0.549418	477	2.77897	498.447	1	2	INSTI+2NN	371	24	NA	15/2/2018: 0.69	0.69	22.6521	2.63333	30	0.6	0	0	1.5	0	0	0	3	33.1	0.13	0.11	12213872
3	FCM	0	0.116504	319	5.09352	382.221	40	2	INSTI+2NN	371	24	NA	15/2/2018: 0.69	0.69	22.6521	2.63333	30	0.6	0	0	1.5	0	0	0	3	10.6	0.13	0.019	20162882
3	HPC	0	0.121005	478	5.42306	489.432	51	2	INSTI+2NN	371	24	NA	15/2/2018: 0.69	0.69	22.6521	2.63333	30	0.6	0	0	1.5	0	0	0	3	4.1	0.2	0.1	21280582
3	OCC	11.6	0.150038	134	4.16298	162.968	17	2	INSTI+2NN	371	24	NA	15/2/2018: 0.69	0.69	22.6521	2.63333	30	0.6	0	0	1.5	0	0	0	3	0	0	0	3098616
3	PBMC	1.2	0.282307	3743	5.90493	3870.52	35	2	INSTI+2NN	371	24	NA	15/2/2018: 0.69	0.69	22.6521	2.63333	30	0.6	0	0	1.5	0	0	0	3	125.967	0.02	0.3	22516482
3	SCT	2.6261	0.275972	1540	5.31403	1557.86	23	2	INSTI+2NN	371	24	NA	15/2/2018: 0.69	0.69	22.6521	2.63333	30	0.6	0	0	1.5	0	0	0	3	0	0	0	9695168
4	BSG	0	0.336497	665	4.31263	678.313	15	0	2INSTI	174	41	278	30/10/2013: 0.56	0.56	28.4164	9.6	20	1	0	2	0.333333	2	2	0	1.5	4	0.24	0.06	16847096
4	FCM	3.2	0.0524069	81	4.16415	109.923	23	0	2INSTI	174	41	278	30/10/2013: 0.56	0.56	28.4164	9.6	20	1	0	2	0.333333	2	2	0	1.5	0	0.018	0.018	19094110
4	HPC	0	0.215134	315	4.515	347.086	28	0	2INSTI	174	41	278	30/10/2013: 0.56	0.56	28.4164	9.6	20	1	0	2	0.333333	2	2	0	1.5	3.8	0.06	0.04	8568066
4	OCC	0	0.0524248	229	5.14886	234.381	55	0	2INSTI	174	41	278	30/10/2013: 0.56	0.56	28.4164	9.6	20	1	0	2	0.333333	2	2	0	1.5	0	0.08	0	20052212
4	PBMC	7.475	0.17924	3716	6.74697	4610.74	300	0	2INSTI	174	41	278	30/10/2013: 0.56	0.56	28.4164	9.6	20	1	0	2	0.333333	2	2	0	1.5	128.675	0.04	0.48	17638816
4	SCT	0	0.210388	276	4.43793	297.019	20	0	2INSTI	174	41	278	30/10/2013: 0.56	0.56	28.4164	9.6	20	1	0	2	0.333333	2	2	0	1.5	3.43	0	0	6345826
5	BSG	6.8	0.331054	179	3.47008	184.219	4	0	PI+INSTI	81	81	NA	NA		28.0082	2.6	30	0	0	0	0	0	0	0	0	0	0	0	23616088
5	FCM	4.2	0	11	2.3979	61	6	0	PI+INSTI	81	81	NA	NA		28.0082	2.6	30	0	0	0	0	0	0	0	0	4.2	0	0	18283342
5	HPC	12.0664	0.088848	175	4.70591	250.934	32	0	PI+INSTI	81	81	NA	NA		28.0082	2.6	30	0	0	0	0	0	0	0	0	6.0332	0.09	0.03	19353708
5	OCC	0	0.267479	508	4.56396	778.904	12	0	PI+INSTI	81	81	NA	NA		28.0082	2.6	30	0	0	0	0	0	0	0	0	6.11	0.018	0	7230920
5	PBMC	7.2	0.160273	631	5.41397	850.711	52	0	PI+INSTI	81	81	NA	NA		28.0082	2.6	30	0	0	0	0	0	0	0	0	52.65	0.02	0.04	10510614
5	SCT	0	0.414424	221	3.16103	263.891	2	0	PI+INSTI	81	81	NA	NA		28.0082	2.6	30	0	0	0	0	0	0	0	0	13.99	0.018	0.018	6713550
6	BSG	0	0.185898	260	4.52696	265.575	23	0	2INSTI	347	287	NA	05/03/2018: 0.55	0.55	22.9863	6.9	30	0.666667	1.33333	1	0.5	0.5	0	0	1	2.51	0.08	0	9303810
6	FCM	0	0.0820294	217	4.93859	225.352	41	0	2INSTI	347	287	NA	05/03/2018: 0.55	0.55	22.9863	6.9	30	0.666667	1.33333	1	0.5	0.5	0	0	1	0	0.06	0	11718474
6	HPC	0	0.218991	459	4.78684	464.635	17	0	2INSTI	347	287	NA	05/03/2018: 0.55	0.55	22.9863	6.9	30	0.666667	1.33333	1	0.5	0.5	0	0	1	0	0.14	0	9461694
6	OCC	3.09	0.0806143	170	4.72178	191.658	34	0	2INSTI	347	287	NA	05/03/2018: 0.55	0.55	22.9863	6.9	30	0.666667	1.33333	1	0.5	0.5	0	0	1	3.09	0.15	0.019	10912672
6	PBMC	0	0.23096	15129	7.40152	15524.6	247	0	2INSTI	347	287	NA	05/03/2018: 0.55	0.55	22.9863	6.9	30	0.666667	1.33333	1	0.5	0.5	0	0	1	0	0.02	0.08	21114472
6	SCT	0	0.207153	201	4.20471	256.15	11	0	2INSTI	347	287	NA	05/03/2018: 0.55	0.55	22.9863	6.9	30	0.666667	1.33333	1	0.5	0.5	0	0	1	0	0.018	0	13324828
7	BSG	0	0.0990629	307	5.15953	317.009	55	0	2INSTI	118	47	151	NA		14.9205	4.7	20	1.0625	2	0	1	1.5	0	0	2	447.7	0.06	0.13	11699486
7	FCM	0	0.0608511	353	5.50949	364.993	75	0	2INSTI	118	47	151	NA		14.9205	4.7	20	1.0625	2	0	1	1.5	0	0	2	258.29	0.2	0.74	10709698
7	HPC	5.62	0.0619791	1210	6.65842	1217.11	211	0	2INSTI	118	47	151	NA		14.9205	4.7	20	1.0625	2	0	1	1.5	0	0	2	266.85	0.48	7.8	8612482
7	OCC	2.55	0.0712435	633	5.99092	633.528	121	0	2INSTI	118	47	151	NA		14.9205	4.7	20	1.0625	2	0	1	1.5	0	0	2	535.71	0.05	0.83	10702638
7	PBMC	0.01	0.206545	27934	8.12307	29132.1	676	0	2INSTI	118	47	151	NA		14.9205	4.7	20	1.0625	2	0	1	1.5	0	0	2	8.06			25116346
7	SCT	0	0.0752967	1209	6.56313	1217.52	184	0	2INSTI	118	47	151	NA		14.9205	4.7	20	1.0625	2	0	1	1.5	0	0	2	49.97	0.03	0.05	11240100
8	BSG	0	0.165414	422	5.04508	460.924	36	0	2INSTI	391	129	407	21/12/2017: 1.64	1.64	29.8137	15.1	30	2.8	1.33333	2	3	4.5	3	1	4.5	43.8	0	0	17731572
8	FCM	13.12	0.0799553	27	3.03232	32.9463	7	0	2INSTI	391	129	407	21/12/2017: 1.64	1.64	29.8137	15.1	30	2.8	1.33333	2	3	4.5	3	1	4.5	5.25	0.017	0.017	17273304
8	HPC	0	0.147586	543	5.36774	602.548	40	0	2INSTI	391	129	407	21/12/2017: 1.64	1.64	29.8137	15.1	30	2.8	1.33333	2	3	4.5	3	1	4.5	5.75	0	0	22022310
8	OCC	2.72	0.156592	335	4.90368	408.319	27	0	2INSTI	391	129	407	21/12/2017: 1.64	1.64	29.8137	15.1	30	2.8	1.33333	2	3	4.5	3	1	4.5	2.72	0	0	13041870
8	PBMC	0	0.109685	38276	9.39512	40146.8	4890	0	2INSTI	391	129	407	21/12/2017: 1.64	1.64	29.8137	15.1	30	2.8	1.33333	2	3	4.5	3	1	4.5	13.9211	0.018	0	25447862
8	SCT	16.08	0.257525	653	4.81241	705.049	14	0	2INSTI	391	129	407	21/12/2017: 1.64	1.64	29.8137	15.1	30	2.8	1.33333	2	3	4.5	3	1	4.5	29.15	0	0	17188940
9	BSG	0	0.0934844	187	4.74208	202.62	33	0	2INSTI	68	63	160	10/08/2017: 0.17	0.17	23.2192	19.9667	30	0.117647	0	0	0	0.5	0.5	0	0	2.9	0.017	0.017	19610562
9	FCM	0	0.0997196	90	4.05109	110.453	18	0	2INSTI	68	63	160	10/08/2017: 0.17	0.17	23.2192	19.9667	30	0.117647	0	0	0	0.5	0.5	0	0	11.771	0	0.05	17937214
9	HPC	3.81	0.125179	153	4.40074	167.203	22	0	2INSTI	68	63	160	10/08/2017: 0.17	0.17	23.2192	19.9667	30	0.117647	0	0	0	0.5	0.5	0	0	3.81	0	0.017	21234152
9	OCC	5.03	0.0758622	137	4.54674	142.093	31	0	2INSTI	68	63	160	10/08/2017: 0.17	0.17	23.2192	19.9667	30	0.117647	0	0	0	0.5	0.5	0	0	1.93	0	0	17451704
9	PBMC	0	0.373642	38671	6.61612	47025.5	42	0	2INSTI	68	63	160	10/08/2017: 0.17	0.17	23.2192	19.9667	30	0.117647	0	0	0	0.5	0.5	0	0	50.9449	0.25	0.018	16652942
9	SCT	3.028						0	2INSTI	68	63	160	10/08/2017: 0.17	0.17	23.2192	19.9667	30	0.117647	0	0	0	0.5	0.5	0	0	43.9061
10	BSG	3.02	0.0883766	162	4.63797	253.708	31	0	N+NN+INSTI	138	138	NA	18/01/2019: 0.18	0.18	36.0849	9.03333	26	0.8	1.33333	0	0	0	0	0	1	0	0	0	19307404
10	FCM	31.18	0.0721236	70	3.94208	197.729	17	0	N+NN+INSTI	138	138	NA	18/01/2019: 0.18	0.18	36.0849	9.03333	26	0.8	1.33333	0	0	0	0	0	1	0	0.04	0	14339514
10	HPC	5.41	0.0998758	96	4.10848	126.05	19	0	N+NN+INSTI	138	138	NA	18/01/2019: 0.18	0.18	36.0849	9.03333	26	0.8	1.33333	0	0	0	0	0	1	5.41	0.017	0.03	17106556
10	OCC	11.09	0.140699	674	5.59682	865.486	59	0	N+NN+INSTI	138	138	NA	18/01/2019: 0.18	0.18	36.0849	9.03333	26	0.8	1.33333	0	0	0	0	0	1	9.24	0	0	20017610
10	PBMC	0	0.38044	20336	6.14613	24603.1	38	0	N+NN+INSTI	138	138	NA	18/01/2019: 0.18	0.18	36.0849	9.03333	26	0.8	1.33333	0	0	0	0	0	1	47.2441	0.09	0	26135622
10	SCT	2.85	0.190832	565	5.12756	679.436	30	0	N+NN+INSTI	138	138	NA	18/01/2019: 0.18	0.18	36.0849	9.03333	26	0.8	1.33333	0	0	0	0	0	1	31.53	0	0	18538536
11	BSG	3.05	0.174031	6606	7.265	6856.55	254	1	PI+INSTI	464	131	617	25/01/2019: 0.3	0.3	12.8685	11.7333	30	0	0	0	0	0	1	0	1	14.55	0	0.07	19661332
11	FCM	6.19	0.327624	341	3.92122	360.125	8	1	PI+INSTI	464	131	617	25/01/2019: 0.3	0.3	12.8685	11.7333	30	0	0	0	0	0	1	0	1	6.19	0.017	0	15969188
11	HPC	4.83						1	PI+INSTI	464	131	617	25/01/2019: 0.3	0.3	12.8685	11.7333	30	0	0	0	0	0	1	0	1	2.76	0	0
11	OCC	6.32	0.279912	560	4.55667	598.383	11	1	PI+INSTI	464	131	617	25/01/2019: 0.3	0.3	12.8685	11.7333	30	0	0	0	0	0	1	0	1	3.51	0	0.04	18698474
11	PBMC	0	0.194929	42159	8.57336	45746	1570	1	PI+INSTI	464	131	617	25/01/2019: 0.3	0.3	12.8685	11.7333	30	0	0	0	0	0	1	0	1	233.184	1.42	0.018	23648624
11	SCT	6.45	0.148526	256	4.72157	364.295	21	1	PI+INSTI	464	131	617	25/01/2019: 0.3	0.3	12.8685	11.7333	30	0	0	0	0	0	1	0	1	9.67	0	0.017	24642832
12	BSG	0	0.183069	315	4.69945	497.507	23	1	2INSTI	282	149	257	NA		9.39726	10.1667	30	1.58824	0.333333	2	2	1.5	1	1	5	0	0.05	0.018	15755686
12	FCM	0	0.0997434	643	5.82119	1945.8	74	1	2INSTI	282	149	257	NA		9.39726	10.1667	30	1.58824	0.333333	2	2	1.5	1	1	5	0	0	0.017	3019494
12	HPC	0	0.148655	499	5.28907	866.001	42	1	2INSTI	282	149	257	NA		9.39726	10.1667	30	1.58824	0.333333	2	2	1.5	1	1	5	0	0.018	0	7983092
12	OCC	0	0.136064	331	5.01266	393.53	36	1	2INSTI	282	149	257	NA		9.39726	10.1667	30	1.58824	0.333333	2	2	1.5	1	1	5	3.2	0	0	14503380
12	PBMC							1	2INSTI	282	149	257	NA		9.39726	10.1667	30	1.58824	0.333333	2	2	1.5	1	1	5		0.06	0.14
12	SCT	0	0.291569	569	4.4942	1053.52	10	1	2INSTI	282	149	257	NA		9.39726	10.1667	30	1.58824	0.333333	2	2	1.5	1	1	5	5.23	0	0.017	11806148

## Sheet: clonotypes
PLOS PathID	acronyms	ClonesN	AbsFreq	Species
1	PBMC	22	2.66667	Bacteria
1	OCC	4124	6.77315	Bacteria
1	OCC	4124	8.46643	EBV
2	FCM	5250	3.67326	Bacteria
2	FCM	5250	24.7945	CMV
2	HPC	5153	0.898831	Bacteria
2	HPC	5153	1.79766	EBV
2	OCC	2947	5.28768	Bacteria
2	OCC	2947	8.8128	CMV
2	OCC	2947	6.16896	HIV
2	PBMC	10739	16.8631	CMV
2	PBMC	10739	0.93684	EBV
2	SCT	24098	36.4131	Bacteria
2	SCT	24098	39.2141	CMV
2	SCT	24098	11.204	EBV
2	SCT	24098	10.2704	HIV
3	BSG	8354	6.65203	Bacteria
3	BSG	8354	5.70174	EBV
3	BSG	8354	0.95029	HIV
3	FCM	2518	6.11801	EBV
3	HPC	3818	12.0496	Bacteria
3	HPC	3818	9.46754	EBV
3	OCC	1004	5.13743	Bacteria
3	PBMC	40596	19.1202	Bacteria
3	PBMC	40596	4.78005	CMV
3	PBMC	40596	0.95601	EBV
3	PBMC	40596	1.91202	HIV
3	SCT	30714	6.58554	Bacteria
3	SCT	30714	10.3487	EBV
5	OCC	3071	1.77668	CMV
5	PBMC	5698	1.88675	CMV
5	PBMC	5698	10.3772	EBV
5	HPC	898	6.46625	EBV
5	BSG	2268	18.5556	EBV
5	HPC	898	8.89109	CMV
6	BSG	2326	18.8264	HIV
6	FCM	1355	4.50465	Bacteria
6	HPC	6895	2.76427	Bacteria
6	HPC	6895	14.7428	CMV
6	HPC	6895	6.44995	HIV
6	OCC	832	3.95484	Bacteria
6	PBMC	109368	8.63583	Bacteria
6	PBMC	109368	541.179	CMV
6	PBMC	109368	20.1503	EBV
6	PBMC	109368	12.474	HIV
6	SCT	3556	3.70128	CMV
4	BSG	5416	2.78744	Bacteria
4	BSG	5416	44.5991	CMV
4	BSG	5416	6.50403	EBV
4	BSG	5416	1.85829	HIV
4	FCM	467	10.9982	CMV
4	HPC	2472	18.1194	CMV
4	HPC	2472	6.90262	EBV
4	OCC	1142	2.13259	Bacteria
4	OCC	1142	15.4613	CMV
4	PBMC	32272	404.602	CMV
4	PBMC	32272	34.8958	EBV
4	SCT	2731	5.99091	Bacteria
4	SCT	2731	50.4948	CMV
4	SCT	2731	5.13507	EBV
7	HPC	8312	91.432	Bacteria
7	OCC	4176	13.9026	Bacteria
7	PBMC	167312	71.3451	Bacteria
7	PBMC	167312	82.9146	CMV
7	PBMC	167312	18.3183	EBV
7	PBMC	167312	34.7084	HIV
7	SCT	10645	21.0484	Bacteria
7	SCT	10645	6.40604	CMV
7	SCT	10645	1.8303	HIV
8	BSG	2901	5.10141	CMV
8	BSG	2901	5.95164	EBV
8	HPC	5364	2.56569	Bacteria
8	HPC	5364	5.13138	EBV
8	HPC	5364	4.27615	HIV
8	OCC	3461	3.38567	Bacteria
8	OCC	3461	2.53925	CMV
8	PBMC	175071	645.013	Bacteria
8	PBMC	175071	625.221	CMV
8	PBMC	175071	106.153	EBV
8	PBMC	175071	149.333	HIV
8	SCT	9106	8.82193	Bacteria
8	SCT	9106	8.82193	CMV
8	SCT	9106	5.29316	EBV
9	BSG	914	2.08835	Bacteria
9	BSG	914	2.78446	CMV
9	FCM	482	0.69754	HIV
9	HPC	833	3.80713	EBV
9	OCC	631	5.27151	Bacteria
9	OCC	631	2.1086	CMV
9	OCC	631	2.63576	EBV
9	PBMC	447629	175.788	Bacteria
9	PBMC	447629	5865.43	CMV
9	PBMC	447629	566.019	EBV
9	PBMC	447629	63.5046	HIV
10	BSG	1053	11.9175	CMV
10	BSG	1053	6.81002	EBV
10	OCC	6127	15.5847	Bacteria
10	OCC	6127	4.45276	CMV
10	OCC	6127	31.9115	EBV
10	PBMC	409014	262.045	Bacteria
10	PBMC	409014	5078.25	CMV
10	PBMC	409014	112.047	EBV
10	PBMC	409014	29.8189	HIV
10	SCT	7643	13.933	Bacteria
10	SCT	7643	4.64432	CMV
10	SCT	7643	13.1589	EBV
10	SCT	7643	6.96648	HIV
11	BSG	48880	31.1501	Bacteria
11	BSG	48880	31.1501	CMV
11	BSG	48880	10.9942	EBV
11	BSG	48880	15.575	HIV
11	FCM	8788	7.28162	Bacteria
11	OCC	9569	9.88719	Bacteria
11	OCC	9569	6.29185	CMV
11	OCC	9569	2.69651	EBV
11	PBMC	250244	74.7588	Bacteria
11	PBMC	250244	182.225	CMV
11	PBMC	250244	56.0691	EBV
11	PBMC	250244	61.676	HIV
11	SCT	3111	4.29577	Bacteria
12	BSG	1712	0.873915	Bacteria
12	BSG	1712	1.74783	CMV
12	BSG	1712	4.36958	HIV
12	FCM	1342	2.23915	Bacteria
12	FCM	1342	0.746385	CMV
12	FCM	1342	1.49277	EBV
12	FCM	1342	0.746385	HIV
12	HPC	4546	0.902701	CMV
12	SCT	10653	3.78807	Bacteria
12	SCT	10653	0.947018	CMV
1	BSG	94	0	Bacteria
1	FCM	28	0	Bacteria
1	HPC	131	0	Bacteria
1	SCT	109	0	Bacteria
1	BSG	94	0	EBV
1	FCM	28	0	EBV
1	HPC	131	0	EBV
1	SCT	109	0	EBV
1	PBMC	22	0	EBV
1	BSG	94	0	CMV
1	FCM	28	0	CMV
1	HPC	131	0	CMV
1	OCC	4124	0	CMV
1	SCT	109	0	CMV
1	PBMC	22	0	CMV
1	BSG	94	0	HIV
1	FCM	28	0	HIV
1	HPC	131	0	HIV
1	OCC	4124	0	HIV
1	SCT	109	0	HIV
1	PBMC	22	0	HIV
2	BSG	201	0	Bacteria
2	PBMC	10739	0	Bacteria
2	BSG	201	0	EBV
2	FCM	5250	0	EBV
2	OCC	2947	0	EBV
2	BSG	201	0	CMV
2	HPC	5153	0	CMV
2	BSG	201	0	HIV
2	FCM	5250	0	HIV
2	HPC	5153	0	HIV
2	PBMC	10739	0	HIV
3	FCM	2518	0	Bacteria
3	OCC	1004	0	EBV
3	BSG	8354	0	CMV
3	FCM	2518	0	CMV
3	HPC	3818	0	CMV
3	OCC	1004	0	CMV
3	SCT	30714	0	CMV
3	FCM	2518	0	HIV
3	HPC	3818	0	HIV
3	OCC	1004	0	HIV
3	SCT	30714	0	HIV
4	FCM	467	0	Bacteria
4	HPC	2472	0	Bacteria
4	PBMC	32272	0	Bacteria
4	FCM	467	0	EBV
4	OCC	1142	0	EBV
4	FCM	467	0	HIV
4	HPC	2472	0	HIV
4	OCC	1142	0	HIV
4	PBMC	32272	0	HIV
4	SCT	2731	0	HIV
5	BSG	2268	0	Bacteria
5	FCM	12	0	Bacteria
5	HPC	898	0	Bacteria
5	OCC	3071	0	Bacteria
5	PBMC	5698	0	Bacteria
5	SCT	6219	0	Bacteria
5	FCM	12	0	EBV
5	OCC	3071	0	EBV
5	SCT	6219	0	EBV
5	BSG	2268	0	CMV
5	FCM	12	0	CMV
5	SCT	6219	0	CMV
5	BSG	2268	0	HIV
5	FCM	12	0	HIV
5	HPC	898	0	HIV
5	OCC	3071	0	HIV
5	PBMC	5698	0	HIV
5	SCT	6219	0	HIV
6	BSG	2326	0	Bacteria
6	SCT	3556	0	Bacteria
6	BSG	2326	0	EBV
6	FCM	1355	0	EBV
6	HPC	6895	0	EBV
6	OCC	832	0	EBV
6	SCT	3556	0	EBV
6	BSG	2326	0	CMV
6	FCM	1355	0	CMV
6	OCC	832	0	CMV
6	FCM	1355	0	HIV
6	OCC	832	0	HIV
6	SCT	3556	0	HIV
7	BSG	2180	0	Bacteria
7	FCM	2217	0	Bacteria
7	BSG	2180	0	EBV
7	FCM	2217	0	EBV
7	HPC	8312	0	EBV
7	OCC	4176	0	EBV
7	SCT	10645	0	EBV
7	BSG	2180	0	CMV
7	FCM	2217	0	CMV
7	HPC	8312	0	CMV
7	OCC	4176	0	CMV
7	BSG	2180	0	HIV
7	FCM	2217	0	HIV
7	HPC	8312	0	HIV
7	OCC	4176	0	HIV
8	BSG	2901	0	Bacteria
8	FCM	150	0	Bacteria
8	FCM	150	0	EBV
8	OCC	3461	0	EBV
8	FCM	150	0	CMV
8	HPC	5364	0	CMV
8	BSG	2901	0	HIV
8	FCM	150	0	HIV
8	OCC	3461	0	HIV
8	SCT	9106	0	HIV
9	FCM	482	0	Bacteria
9	HPC	833	0	Bacteria
9	BSG	914	0	EBV
9	FCM	482	0	EBV
9	FCM	482	0	CMV
9	HPC	833	0	CMV
9	HPC	833	0	HIV
9	OCC	631	0	HIV
10	BSG	1053	0	Bacteria
10	FCM	473	0	Bacteria
10	HPC	730	0	Bacteria
10	FCM	473	0	EBV
10	HPC	730	0	EBV
10	FCM	473	0	CMV
10	HPC	730	0	CMV
10	BSG	1053	0	HIV
10	FCM	473	0	HIV
10	HPC	730	0	HIV
10	OCC	6127	0	HIV
11	FCM	8788	0	EBV
11	SCT	3111	0	EBV
11	FCM	8788	0	CMV
11	SCT	3111	0	CMV
11	FCM	8788	0	HIV
11	OCC	9569	0	HIV
11	SCT	3111	0	HIV
12	HPC	4546	0	Bacteria
12	OCC	1979	0	Bacteria
12	BSG	1712	0	EBV
12	HPC	4546	0	EBV
12	OCC	1979	0	EBV
12	SCT	10653	0	EBV
12	OCC	1979	0	CMV
12	HPC	4546	0	HIV
12	OCC	1979	0	HIV
12	SCT	10653	0	HIV
9	BSG	914	0	HIV
